# Supplementary material for: Transcriptomic Analysis of Rice Plants Overexpressing PsGAPDH in Response to Salinity Stress
Source: Genes (Basel). 2021 Apr 25;12(5):641. doi: 10.3390/genes12050641 (PMC8146104; doi:10.3390/genes12050641)
Supplement: Supplementary file 1 [file genes-12-00641-s001.zip]

Archive with 1 entries (1 files):
- genes-1180213-SI.pdf
